# Supplementary material for: Outcomes of Internal, External, and Hybrid Fixation in Hindfoot Charcot Neuroarthropathy: A Descriptive Systematic Review and Single-Arm Meta-analysis of Observational Studies
Source: Foot Ankle Int. 2026 Jan 27;47(3):359–69. doi: 10.1177/10711007251405229 (PMC12966367; doi:10.1177/10711007251405229)
Supplement: sj-xlsx-9-fai-10.1177_10711007251405229 – Supplemental material for Outcomes of Internal, External, and Hybrid Fixation in Hindfoot Charcot Neuroarthropathy: A Descriptive Systematic Review and Single-Arm Meta-analysis of Observational Studies [file sj-xlsx-9-fai-10.1177_10711007251405229.xlsx]

## Sheet: All Studies
Study ID	Fixation Type (IF/EF/Hybrid)	N (limbs)	N (patients)	Fusion Rate (%)	Amputation Rate (%)	Risk of Bias (High/Low)	Possible Overlap? (Y/N)	N(limbs) > 5?	Bilateral? (BL/SL)
DeVries et al., 2012, USA	IF	45	45	0.711	0.222	Low	Y	Include	Single-limb
DeVries et al., 2012, USA	EF	7	7	0.714	0.286	Low	N	Include	Single-limb
Fabrin et al., 2007, Denmark	EF	12	11	0.5	0.083	Low	N	Include	Bilateral
Rastegar et al., 2024, Iran	IF	26	26	0.962	NR	Low	N	Include	Single-limb
Alammar et al., 2020, Russia	EF	23	23	0.826	0	Low	N	Include	Single-limb
Fragomen et al., 2012, USA	EF	15	15	0.733	0.0667	Low	N	Include	Single-limb
Vasukutty et al., 2018, UK	IF	42	40	0.976	NR	Low	N	Include	Bilateral
Sundararajan et al., 2017, India	IF	33	33	0.848	0.091	Low	N	Include	Single-limb
Bajuri et al., 2023, Malaysia	IF	40	40	1	0	Low	N	Include	Single-limb
El-Mowafi et al., 2018, Egypt	Hybrid	38	35	0.737	0.053	Low	N	Include	Bilateral
El-Mowafi et al., 2018, Egypt	Hybrid	24	24	0.917	0	High	N	Include	Single-limb
ElAlfy et al., 2017, Egypt	IF	13	13	0.769	NR	Low	N	Include	Single-limb
ElAlfy et al., 2017, Egypt	EF	14	14	0.857	NR	Low	N	Include	Single-limb
Galhoum et al., 2022, Egypt	EF	23	23	0.652	0.0869565	Low	N	Include	Single-limb
Richman et al., 2017, USA	IF	16	16	0.625	0.0625	Low	N	Include	Single-limb
Richman et al., 2017, USA	EF	11	11	0.636	0.182	Low	N	Include	Single-limb
Spraul et al., 2021, Germany	EF	115	115	NR	0.252	Low	N	Include	Single-limb
Ersin et al., 2020, Turkey	IF	24	24	0.958	0	Low	N	Include	Single-limb
Chraim et al., 2018, Austria	IF	19	18	0.94	0.158	Low	N	Include	Bilateral
Wirth et al., 2020, Switzerland	EF	29	29	0.345	0.138	Low	N	Include	Single-limb
Siebachmeyer et al., 2015, UK	IF	21	20	0.905	0	Low	N	Include	Bilateral
Cho et al., 2024, USA	Hybrid	43	39	0.86	0.14	Low	N	Include	Bilateral
Kim et al., 2025, South Korea	IF	18	18	0.611	0.277	Low	N	Include	Single-limb
Kim et al., 2025, South Korea	Hybrid	2	2	0.5	0	Low	N	Exclude	Single-limb
DeVries et al., 2013, USA	IF	39	39	NR	0.231	Low	Y	Include	Single-limb
Najefi et al., 2022, UK	IF	70	70	0.829	0.014	Low	N	Include	Single-limb
Ettinger et al., 2016, Germany	IF	38	38	1	0	Low	N	Include	Single-limb
Ettinger et al., 2016, Germany	EF	19	19	0.842	0.158	Low	N	Include	Single-limb
Emara et al., 2018, Egypt	IF	42	42	0.33	0	Low	N	Include	Single-limb
Rios Ruh et al., 2019, Spain	EF	4	4	NR	0	Low	N	Exclude	Single-limb
Dalla Paola et al., 2007, Italy	IF	18	18	0.778	0	High	N	Include	Single-limb
Hockenbury et al., 2007, USA	IF	8	8	0.875	0	High	N	Include	Single-limb
Caravaggi et al., 2006, Italy	IF	14	14	0.714	0.071	Low	N	Include	Single-limb
Caravaggi et al., 2012, Italy	IF	45	45	0.867	0.089	High	N	Include	Single-limb
Zarutsky et al., 2005, USA	Hybrid	5	5	0.8	0.2	Low	N	Exclude	Single-limb
Zarutsky et al., 2005, USA	EF	6	6	0.667	0	Low	N	Include	Single-limb

## Sheet: Sensitivity Subsets
Analysis Type	Included Studies	Excluded Studies	Mean Fusion (%)	Mean Amputation (%)
Full dataset	All (n = 30)	-	0.766182	0.0894111
Exclude high-bias studies	Low bias only	High bias	0.753345	0.0990056
Exclude overlapping cohorts	Non-overlapping	Overlapping	0.767906	0.0802719
Exclude outliers (<5 cases)	N(limbs) > 5	Small studies	0.773677	0.091764
One limb per patient	Patient-weighted %	-	0.657294	0.0938119
